# Supplementary material for: A Dynamic Network of Proteins Facilitate Cell Envelope Biogenesis in Gram-Negative Bacteria
Source: Int J Mol Sci. 2021 Nov 27;22(23):12831. doi: 10.3390/ijms222312831 (PMC8657477; doi:10.3390/ijms222312831)
Supplement: Supplementary file 1 [file ijms-22-12831-s001.zip]

Archive with 1 entries (1 files):
- ijms-1442194-supp.xls
