# Supplementary material for: A Dynamic Network of Proteins Facilitate Cell Envelope Biogenesis in Gram-Negative Bacteria
Source: Int J Mol Sci. 2021 Nov 27;22(23):12831. doi: 10.3390/ijms222312831 (PMC8657477; doi:10.3390/ijms222312831)
Supplement: Supplementary file 1 [file ijms-22-12831-s001.zip › ijms-1442194-supp.xls]

## Sheet: interaction_matrix_pg
	mltG	mltE	mltD	mepH	mltB	emtA	mpaA	mepA	mepM	yraP	mltC	slt	pbpG	mepS	nlpD	actS	ldtB	dacB	mltA	ampD	nagZ	amiD	nlpI	murJ	ldtC	dacA	yfew	ldtD	ldtA	ampH	dacD	mtgA	mrcA	rlpA	bolA	dedD	envC	ldtE	dacC	lpoB	mrcB	amiA	amiC	amiB	DamX	ldtF	lpoA	pbpC	ftsI
mltG																																									10.1111/mmi.13258
mltE
mltD
mepH
mltB																																									https://doi.org/10.1089/mdr.1996.2.155							https://doi.org/10.1089/mdr.1996.2.155	https://doi.org/10.1089/mdr.1996.2.155
emtA
mpaA
mepA																							https://doi.org/10.15252/embj.2019102246
mepM														https://doi.org/10.15252/embj.2019102246									https://doi.org/10.15252/embj.2019102246
yraP															https://doi.org/10.1371/journal.pgen.1006888								https://doi.org/10.15252/embj.2019102246
mltC
slt													https://doi.org/10.1016/S0021-9258(17)31847-1																												https://doi.org/10.1089/mdr.1996.2.155							https://doi.org/10.1089/mdr.1996.2.155	https://doi.org/10.1016/S0021-9258(17)31847-1
pbpG												https://doi.org/10.1016/S0021-9258(17)31847-1						https://doi.org/10.15252/embj.2019102246					https://doi.org/10.15252/embj.2019102246										https://doi.org/10.15252/embj.2019102246														https://doi.org/10.15252/embj.2019102246
mepS									https://doi.org/10.15252/embj.2019102246									https://doi.org/10.15252/embj.2019102246					https://doi.org/10.15252/embj.2019102246
nlpD										https://doi.org/10.1371/journal.pgen.1006888																																	https://doi.org/10.1371/journal.pgen.1006888
actS																																											https://doi.org/10.1111/mmi.14712
ldtB
dacB													https://doi.org/10.15252/embj.2019102246	https://doi.org/10.15252/embj.2019102246									https://doi.org/10.1101/2020.07.30.230052										https://doi.org/10.1101/2020.07.30.230052														https://doi.org/10.1101/2020.07.30.230052
mltA																																									https://doi.org/10.1074/jbc.274.10.6726
ampD
nagZ
amiD
nlpI								https://doi.org/10.15252/embj.2019102246	https://doi.org/10.15252/embj.2019102246	https://doi.org/10.15252/embj.2019102246			https://doi.org/10.15252/embj.2019102246	https://doi.org/10.15252/embj.2019102246				https://doi.org/10.1101/2020.07.30.230052															https://doi.org/10.15252/embj.2019102246				https://doi.org/10.15252/embj.2019102246					https://doi.org/10.15252/embj.2019102246					https://doi.org/10.15252/embj.2019102246		https://doi.org/10.15252/embj.2019102246
murJ
ldtC
dacA																												https://doi.org/10.1038/s41467-019-09507-0							https://doi.org/10.1007/978-1-0716-1378-8_14						https://doi.org/10.1038/s41467-019-09507-0
yfew
ldtD																										https://doi.org/10.1038/s41467-019-09507-0							https://doi.org/10.1038/s41467-019-09507-0								https://doi.org/10.1038/s41467-019-09507-0
ldtA
ampH
dacD
mtgA																																																	https://doi.org/10.1128/JB.01377-07
mrcA													https://doi.org/10.15252/embj.2019102246					https://doi.org/10.1101/2020.07.30.230052					https://doi.org/10.15252/embj.2019102246					https://doi.org/10.1038/s41467-019-09507-0													https://doi.org/10.1111/j.1365-2958.2012.08103.x
rlpA
bolA																										https://doi.org/10.1007/978-1-0716-1378-8_14													https://doi.org/10.1007/978-1-0716-1378-8_14
dedD																																									10.1128/mBio.02796-20
envC																							https://doi.org/10.15252/embj.2019102246																			https://doi.org/10.1111/mmi.12304		https://doi.org/10.1111/mmi.12304
ldtE
dacC																																			https://doi.org/10.1007/978-1-0716-1378-8_14
lpoB																																									https://doi.org/10.1073/pnas.1400376111
mrcB	10.1111/mmi.13258				https://doi.org/10.1089/mdr.1996.2.155							https://doi.org/10.1089/mdr.1996.2.155							https://doi.org/10.1074/jbc.274.10.6726							https://doi.org/10.1038/s41467-019-09507-0		https://doi.org/10.1038/s41467-019-09507-0								10.1128/mBio.02796-20				https://doi.org/10.1073/pnas.1400376111					10.1128/mBio.02796-20				10.1111/j.1365-2958.2006.05280.x
amiA																							https://doi.org/10.15252/embj.2019102246														https://doi.org/10.1111/mmi.12304
amiC															https://doi.org/10.1371/journal.pgen.1006888	https://doi.org/10.1111/mmi.14712
amiB																																					https://doi.org/10.1111/mmi.12304
DamX																																									10.1128/mBio.02796-20
ldtF
lpoA													https://doi.org/10.15252/embj.2019102246					https://doi.org/10.1101/2020.07.30.230052					https://doi.org/10.15252/embj.2019102246
pbpC					https://doi.org/10.1089/mdr.1996.2.155							https://doi.org/10.1089/mdr.1996.2.155
ftsI					https://doi.org/10.1089/mdr.1996.2.155							https://doi.org/10.1016/S0021-9258(17)31847-1											https://doi.org/10.15252/embj.2019102246									https://doi.org/10.1128/JB.01377-07									10.1111/j.1365-2958.2006.05280.x
ftsN																																https://doi.org/10.1128/JB.01377-07	https://doi.org/10.1074/jbc.M706390200								https://doi.org/10.1128/mBio.01912-18								https://doi.org/10.1074/jbc.M706390200
mrdA					https://doi.org/10.1128/JB.00934-08																												10.7554/eLife.51998
mipA																			https://doi.org/10.1074/jbc.274.10.6726
mrdB
ftsW																																https://doi.org/10.1128/JB.01377-07									10.1038/srep43306								https://doi.org/10.1128/jb.184.4.904-912.2002
ftsQ																																									https://doi.org/10.1128/mBio.01912-18								tps://doi.org/10.1128/JB.187.7.2233-2243.2005
ftsB																																									https://doi.org/10.1128/mBio.01912-18								tps://doi.org/10.1128/JB.187.7.2233-2243.2005
ftsK																							https://doi.org/10.15252/embj.2019102246											https://doi.org/10.1038/s41598-018-30979-5															tps://doi.org/10.1128/JB.187.7.2233-2243.2005
mreD
mreC
rodZ
mreB
ftsZ
ftsL																																									https://doi.org/10.1128/mBio.01912-18								https://doi.org/10.1128/mBio.03012-20
ftsA
lpp
ompA
pal
pqiB
waaL
mlaD
tolQ
yebT
tolR
tolA																																								10.7554/eLife.07118
ybgF																																								10.7554/eLife.07118	10.7554/eLife.07118
ftsE																																					https://doi.org/10.1073/pnas.2017134117
ftsX																																					https://doi.org/10.1073/pnas.2017134117
zipA																																	https://doi.org/10.1038/s41467-018-07559-2								https://doi.org/10.1038/s41467-018-07559-2								https://doi.org/10.1038/s41467-018-07559-2
[truncated: 29 more columns]
